# Supplementary material for: Association of uric acid levels with severity of Plasmodium infections: a systematic review and meta-analysis
Source: Sci Rep. 2023 Sep 11;13:14979. doi: 10.1038/s41598-023-42217-8 (PMC10495360; doi:10.1038/s41598-023-42217-8)
Supplement: Supplementary file 2 — Supplementary Table 2. [file 41598_2023_42217_MOESM2_ESM.xlsx]

## Sheet: Sheet1
Table S2. Details of the included studies
No.	Authors	Publication year	Year ranges	Study design	Study location	Continent	Year of conduction	Participants (n)	Plasmodium spp.	Mean age in any groups	Age range (years)	Age groups	Clinical malaria	Clinical malaria (symptomatic or asymptomatic)	Qualitative synthesis of UA	UA (mean, SD) or median with range	N_malaria	Mean_malaria	SD_malaria	N_severe	Mean_severe	SD_severe	N_non-severe	Mean_non-severe	SD_non-severe	N_PF	Mean_PF	SD_PF	N_PV	Mean_PV	SD_PV	N_control	Mean_control	SD_control	Parasitemia in each groups (parasites/uL)	Method for malaria	Method for UA	Types of specimen
1	Aqeel et al., 2019	2019	2010-2023	Cross-sectional study	India	Asia	Not specified	P. falciparum (40), P. vivax (40), uninfected controls (30)	P. falciparum/P. vivax	Not specified	Not specified	Not specified	Severe and non-severe malaria	Symptomatic malaria	1. No difference in UA levels between malaria and uninfected controls. 2. No difference in UA levels between P. falciparum and P. vivax malaria.	P. falciparum (40): 5.48 ± 2.89 mg/dL, P. vivax (40): 4.77 ± 1.72 mg/dL, uninfected controls (30): 4.68 ± 0.85 mg/dL	80	5.125	2.39							40	5.48	2.89	40	4.77	1.72	30	4.68	0.85	Not specified	Microscopy/RDT	Commercial kits (Span India Diagnostics, Surat, India)	Plasma
2	Aqeel et al., 2021	2021	2010-2023	Cross-sectional study	India	Asia	2017–2018	Severe malaria (16), uncomplicated malaria (168), febrile controls (30)	P. vivax	Severe (16): 46 (16–72), uncomplicated (168): 33 (16–78), febrile controls (30): 32 (16–60)	> 15 years	Adults	Severe and non-severe malaria	Symptomatic malaria	1. UA levels were higher in malaria than uninfected controls. 2. UA levels were higher in severe than non-severe malaria.	Severe malaria (16): 5.6 (5.2–6.7) mg/dL, uncomplicated malaria (168): 3.1 (2.6–3.6) mg/dL, febrile controls (30): 2.1 (1.8–2.6) mg/dL	184	3.33	0.78	16	5.775	0.375	168	3.1	0.1667							30	2.1	0.2	Severe (16): 16700 (9907–26250), uncomplicated (168): 3400 (1623–6900)	Microscopy/RDT	Commercial kits (Span India Diagnostics, Surat, India)	Plasma
3	Ayede et al., 2017	2017	2010-2023	Cross-sectional study	Nigeria	Africa	2012	Patients with malaria (70), uninfected controls (56)	P. falciparum	Patients with malaria (79): 7.87 , uninfected controls (53): 6.64	2-15 years	Children	Not specified	Symptomatic malaria	1. No difference in UA levels between malaria and uninfected controls. 2. There was a positive relationship between malaria parasitemia and UA levels.	Patients with malaria (70): 6.94 ± 3.11 mg/dL, uninfected controls (56): 5.6 ± 2.55 mg/dL	70	6.94	3.11													56	5.6	2.55	Not specified	Microscopy	Spectrophotometric technique (Phosphotungstic acid with carbon-ureatriethanolamine (CUTE) reagent)	Serum
4	Bertrand et al., 2008	2008	2000-2009	Cross-sectional study	Cameroon	Africa	2003	Patients with malaria (60), uninfected controls (65)	P. falciparum	Not specified	15-79 years	Adults	Non-severe malaria	Symptomatic malaria	UA levels were higher in malaria than uninfected controls.	Patients with malaria (60): 56.26 ± 13.96, uninfected controls (65): 49.84 ± 15.42	60	56.26	13.96													65	49.84	15.42	Not specified	Microscopy	Barham and Trinder (1972)	Plasma
5	Bhardwaj et al., 2020	2020	2010-2023	Cross-sectional study	India	Asia	2016-2017	Patients with malaria (74), uninfected controls (22)	P. falciparum	Patients with malaria (74): 18 (13–29.25), uninfected controls (22): 28 (25.75–40.75)	Not specified	Adults	Severe and non-severe malaria	Symptomatic malaria	1. UA levels were higher in malaria than uninfected controls. 2. UA levels were lower in severe than non-severe malaria.	Patients with malaria (74): 8.1(4.3–11.80) mg/dL, severe malaria (7): 5.6 (4.3–5.9) mg/dL, uncomplicated malaria (67): 8.85 (4.25–11.87) mg/dL, uninfected controls (22): 5.8 (2.7–7.25) mg/dL	74	8.1	1.25	7	5.35	0.505	67	8.85	1.905							22	5.3875	1.1375	Patients with malaria (74): 58,027.5 (11840–103,243), severe malaria (7): 253,210 (212892–375,418), uncomplicated malaria (67): 48,796 (10816–92,944)	Microscopy	Commercially available kits (not specified brand)	Plasma
6	Chandrashekhar et al., 2022	2022	2010-2023	Cohort study	India	Asia	2014–2017	Pregnant women (105): P. falciparum (13), P. vivax (48), mixed infections (10), uninfected controls (34)	P. falciparum/P. vivax/mixed infections	Pregnant women (105): P. falciparum (13): 27.3 (20-36), P. vivax (48): 24.5 (18-33), mixed infections (10): 25.1 (19-34), uninfected controls (34): 27.0 (17-40)	18–40 years	Adults	Severe and non-severe malaria	Symptomatic malaria	1. UA levels were higher in malaria than uninfected controls. 2. UA levels were higher in severe than non-severe malaria. 3. No difference in UA levels between P. falciparum and P. vivax malaria. 4. P. falciparum had higher UA levels than mixed infection but no difference in UA levels between P. falciparum and P. vivax.	Pregnant women (105): P. falciparum (13): 7.9 ± 4.0 mg/dL; severe Pf (6): 11.7 ± 2.0; non severe Pf (7): 5.9 ± 3.4, P. vivax (48): 6.5 ± 2.7 mg/dL; severe Pv (13): 7.8 ± 1.6; non-severe Pv (35): 6.2 ± 2.0, mixed infections (10): 5.4 ± 3.3 mg/dL; severe mixed (4): 8.0 ± 2.0; non-severe mixed (6): 3.7±2.9, uninfected controls (34): 2.5 ± 1.2 mg/dL	71	6.6	3.09	23	8.85	2.42	48	5.84	2.438	13	7.9	4	48	6.5	2.7	34	2.5	1.2	Not specified	Microscopy/RDT	Commercially available kit (Agape, Agape Hills, Pattimattom PO, Kochi, Kerala, India)	Serum
7	Das BS and Nanda NK, 1999	1999	Before 2000	Cohort study	India	Asia	1994-1995	Patients with malaria (102), uninfected controls (53)	P. falciparum	Patients with P. falciparum malaria(102): 7.91 ± 2.68, controls (50): 7.38 ± 2.62	2–12 years	Children	Symptomatic malaria	Symptomatic malaria	UA levels were higher in malaria than uninfected controls (slightly, might not significant).	Patients with P. falciparum malaria (102): 250 ± 43.3 umol/L, controls (50): 235.2 ± 45.7	102	250	43.3													50	235.2	45.7	Not specified	Microscopy	Not specified	Not specified
8	Das et al., 2022	2022	2010-2023	Cohort study	India	Asia	2018-2019	Severe malaria (27), non-severe malaria (61)	P. falciparum/P. vivax	Not specified	18-65 years	Adults	Severe and non-severe malaria	Symptomatic malaria	UA levels were raised in 18.51% of patients with severe malaria compared to only 4.91% with non-severe malaria (P = 0.04)	Not specified																			Not specified	Microscopy/RDT	Not specified	Serum
9	Ebrahim et al., 2019	2019	2010-2023	Case-control study	Ethiopia	Africa	2017-2018	Patients with malaria (60), uninfected controls (40)	P. falciparum	Patients with malaria (60): 21.63 ± 9.30 years, uninfected controls (40): 21.85 ± 7.90 years	Not specified	All age groups	Not specified	Symptomatic malaria	UA levels were higher in malaria than uninfected controls.	Patients with malaria (60): 4.67 ± 0.13 mg/dl, uninfected controls (40): 4.1 ± 0.07 mg/dl	60	4.67	0.13													40	4.1	0.07	Not specified	Microscopy	Piero et al. (2010)	Serum
10	Erel et al., 1997	1997	Before 2000	Cross-sectional study	Turkey	Asia	Not specified	Patients with malaria (50), uninfected controls (50)	P. vivax	Not specified	15-35 years	Adults	Severe malaria	Symptomatic malaria	UA levels were higher in malaria than uninfected controls.	Patients with malaria (50): 0.52⫾± 0.11 mmol/L, uninfected controls (50): 0.46 ± 0.09 mmol/L	50	0.52	0.11													50	0.46	0.09	Not specified	Microscopy	Commercial kits (Boehringer Mannheim)	Serum
11	Hatim et al., 2022	2022	2010-2023	Case-control study	India	Asia	2012-2017	Patients with malaria (50), uninfected controls (50)	P. falciparum/P. vivax/mixed infections	Patients with malaria (50): 32.88 ± 8.63, uninfected controls (50): 31.66±5.36	20-45 years	Adults	Not specified	Symptomatic malaria	UA levels were higher in malaria than uninfected controls.	Patients with malaria (50): 7.25 ± 0.99 mg/dL, uninfected controls (50): 4.90 ± 1.01 mg/dL	50	7.25	0.99													50	4.9	1.01	Not specified	Microscopy	Not specified	Not specified
12	Idonije et al., 2011	2011	2010-2023	Cross-sectional study	Nigeria	Africa	2009	Patients with malaria (60), uninfected controls (40)	Not specified	Not specified	Not specified	Not specified	Not specified	Not specified	No difference in UA levels between malaria and uninfected controls	Patients with malaria (60); male (32): 5 ± 1.40; female (28): 4 ± 1.20, uninfected controls (40); male (24): 4.5 ± 1.40; female (16): 3.7 ± 1.0 mg/dl	60	4.53	1.39													40	4.18	1.3	Not specified	Not specified	Aoki (1992)	Plasma
13	Iwalokun et al., 2006	2006	2000-2009	Cross-sectional study	Nigeria	Africa	Not specified	Asymptomatic malaria (20), uncomplicated malaria (32), severe malaria (18), controls (16)	P. falciparum	Asymptomatic malaria (20): 7.1, uncomplicated malaria (32): 6.5, severe malaria (18): 6.3, controls (16): 6.4	3–12 years	Children	Severe and non-severe malaria	Symptomatic/asymptomatic malaria	1. UA levels were higher in malaria (asymptmatic, uncomplicated, severe malaria) than uninfected controls. 2. UA levels were higher in severe than non-severe malaria.	Asymptomatic malaria (20): 1.5 ± 0.1 mg/dL, uncomplicated malaria (32): 2.9 ± 0.2 mg/dL, severe malaria (18): 3.3 ± 0.2 mg/dL, controls (16): 1.3 ± 0.1 mg/dL	70	2.6	0.74	18	3.3	0.2	52	2.36	0.71							16	1.3	0.1	Not specified	Microscopy	Morin & Prox (1973)	Plasma
14	Karua PC and Kishan M, 2020	2020	2010-2023	Cross-sectional study	India	Asia	Not specified	Uncomplicated malaria (25), severe malaria (30)	P. falciparum/P. vivax	Not specified	> 15 years	Adults	Severe and non-severe malaria	Symptomatic malaria	UA levels were higher in severe than non-severe malaria.	uncomplicated malaria (25): 5.21, severe malaria (30): 7.61 mg/dl																			Not specified	Microscopy/QBC/RDT	Gochman (1971)	Serum
15	Lopera-Mesa et al., 2012	2012	2010-2023	Cohort study	Mali	Africa	2008	Uncomplicated malaria (473), severe non-cerebral malaria (24), cerebral malaria (9)	P. falciparum	Uncomplicated malaria (473): 5 (3–9), severe non-cerebral malaria (24): 6 (3-8), cerebral malaria (9): 1 (0.875–2)	6 months–17 years	Children	Severe and non-severe malaria	Symptomatic malaria	1. UA levels were higher in severe than non-severe malaria. 2. There was a positive relationship between malaria parasitemia and UA levels.	Uncomplicated malaria (438): 4.60 (3.84–5.39), severe non-cerebral malaria (24): 5.74 (4.67–6.86), cerebral malaria (9): 5.69 (4.30–6.70) mg/dl				33	5.707	0.59	438	4.6	0.26										Uncomplicated malaria (473): 8600, severe non-cerebral malaria (24): 22888, cerebral malaria (9): 34350	Microscopy	QuantiChrom Uric Acid Assay Kit (Bioassay Systems, Hayward, CA)	Plasma
16	Okon et al., 2022	2022	2010-2023	Cross-sectional study	Nigeria	Africa	2021	Malaria (50); severe malaria (12), moderate malaria (16), mild malaria (22), uninfected controls (30)	P. falciparum	Malaria (50): 6.01 ± 4.46, uninfected controls (30): 7.52 ± 3.72	≤ 15 years	Children	Severe and non-severe malaria	Symptomatic malaria	1. UA levels were higher in malaria than uninfected controls. 2. UA levels were higher in severe than non-severe malaria. 3. There was a positive relationship between malaria parasitemia and UA levels.	Malaria (50): 5.57 ± 1.64; severe malaria (12): 7.82 ± 1.58, moderate malaria (16): 5.41 ± 0.67, mild malaria (22): 4.46 ± 0.70, uninfected controls (30): 4.30 ± 0.70 mg/dl	50	5.57	1.64	12	7.82	1.58	38	4.86	0.828							30	4.3	0.7	Severe malaria (12): 11290.25 ± 728.67, moderate malaria (16): 5120.31 ± 1917.43, mild malaria (22): 895.32 ± 378.99	Microscopy	Peter (1973)	Serum
17	Olisekodiaka et al., 2017	2017	2010-2023	Case-control study	Nigeria	Africa	Not specified	Patients with malaria (30), uninfected controls (30)	P. falciparum	Not specified	1-5 years	Children	Not specified	Symptomatic malaria	1. UA levels were higher in malaria than uninfected controls. 2. There was a positive relationship between malaria parasitemia and UA levels.	Patients with malaria (30): 5.58 ± 0.88, uninfected controls (30): 3.69 ± 0.55 mg/dl	30	5.58	0.88													30	3.69	0.55	Not specified	Microscopy	Fossati (1980)	Serum
18	Prabhu et al., 2021	2021	2010-2023	Cross-sectional study	India	Asia	Not specified	Patients with malaria (50), uninfected controls (50)	Not specified	Not specified	Not specified	Not specified	Not specified	Symptomatic malaria	UA levels were higher in malaria than uninfected controls.	Patients with malaria (50): 8.19 ± 1.06, uninfected controls (50): 4.81 ± 1.06	50	8.19	1.06													50	4.81	1.06	Not specified	Not specified	Phosphotungstic acid method	Not specified
19	Thurnham et al., 1990	1990	Before 2000	Cross-sectional study	Thailand	Asia	Not specified	Patients with malaria (42), uninfected controls (28)	P. falciparum	Not specified	6-38 years	All age groups	Not specified	Symptomatic malaria	Not specified	Patients with malaria (42): rural (20): 265 (172-476); urban (22): 321 (143-587), uninfected controls (28): rural (15): 312 (113-586); urban (13): 387 (339-619) umol/L	42	296.59	70.3													28	378.2	123.57	Not specified	Microscopy	Wayner (1985)	Plasma
Abbreviations: N_malaria, number of malaria patients; Mean_malaria, mean uric acid level in malaria patients; SD_malaria, standard deviation of uric acid level in malaria patients; N_severe, number of severe malaria patients; Mean_severe, mean uric acid level in malaria severe patients; SD_severe, standard deviation of uric acid level in severe malaria patients; N_non-severe, number of non-severe…
