# Supplementary material for: Association of uric acid levels with severity of Plasmodium infections: a systematic review and meta-analysis
Source: Sci Rep. 2023 Sep 11;13:14979. doi: 10.1038/s41598-023-42217-8 (PMC10495360; doi:10.1038/s41598-023-42217-8)
Supplement: Supplementary file 3 — Supplementary Table 3. [file 41598_2023_42217_MOESM3_ESM.xls]

## Sheet: Case-control studies
Table S3. Quality of the included studies
JBI CRITICAL APPRAISAL CHECKLIST FOR CASE CONTROL STUDIES
No.	Study	1. Were the groups comparable other than the presence of disease in cases or the absence of disease in controls?	2. Were cases and controls matched appropriately?	3. Were the same criteria used for identification of cases and controls?	4. Was exposure measured in a standard, valid and reliable way?	5. Was exposure measured in the same way for cases and controls?	6. Were confounding factors identified?	7. Were strategies to deal with confounding factors stated?	8. Were outcomes assessed in a standard, valid and reliable way for cases and controls?	9. Was the exposure period of interest long enough to be meaningful?	10. Was appropriate statistical analysis used?	Overall appraisal:
9	Ebrahim et al., 2019	Yes	Yes	Yes	Yes	Yes	No	No	Yes	Yes	Yes	Included
11	Hatim et al., 2022	Yes	Yes	Yes	Yes	Yes	No	No	Yes	Yes	Yes	Included
17	Olisekodiaka et al., 2017	Yes	Yes	Yes	Yes	Yes	No	No	Yes	Yes	Yes	Included
JBI CRITICAL APPRAISAL CHECKLIST FOR ANALYTICAL CROSS SECTIONAL STUDIES
No.	Study	1. Were the criteria for inclusion in the sample clearly defined?	2. Were the study subjects and the setting described in detail?	3. Was the exposure measured in a valid and reliable way?	4. Were objective, standard criteria used for measurement of the condition?	5. Were confounding factors identified?	6. Were strategies to deal with confounding factors stated?	7. Were the outcomes measured in a valid and reliable way?	8. Was appropriate statistical analysis used?	Overall appraisal:
1	Aqeel et al., 2019	Yes	Yes	Yes	Yes	No	No	Yes	Yes	Included
2	Aqeel et al., 2021	Yes	Yes	Yes	Yes	No	No	Yes	Yes	Included
3	Ayede et al., 2017	Yes	Yes	Yes	Yes	No	No	Yes	Yes	Included
4	Bertrand et al., 2008	Yes	Yes	Yes	Yes	No	No	Yes	Yes	Included
5	Bhardwaj et al., 2020	Yes	Yes	Yes	Yes	No	No	Yes	Yes	Included
10	Erel et al., 1997	Yes	Unclear	Yes	Yes	No	No	Yes	Unclear	Included
12	Idonije et al., 2011	Unclear	Yes	Yes	Yes	No	No	Yes	Yes	Included
13	Iwalokun et al., 2006	Yes	Yes	Yes	Yes	No	No	Yes	Yes	Included
14	Karua PC and Kishan M, 2020	Yes	Yes	Yes	Yes	No	No	Yes	Yes	Included
16	Okon et al., 2022	Yes	Yes	Yes	Yes	No	No	Yes	Yes	Included
18	Prabhu et al., 2021	Yes	Yes	Yes	Yes	No	No	Yes	Yes	Included
19	Thurnham et al., 1990	Unclear	Yes	Yes	Yes	No	No	Yes	Unclear	Included
CHECKLIST FOR COHORT STUDIES
No.		1. Were the two groups similar and recruited from the same population?	2. Were the exposures measured similarly to assign people to both exposed and unexposed groups?	3. Was the exposure measured in a valid and reliable way?	4. Were confounding factors identified?	5. Were strategies to deal with confounding factors stated?	6. Were the groups/participants free of the outcome at the start of the study (or at the moment of exposure)?	7. Were the outcomes measured in a valid and reliable way?	8. Was the follow up time reported and sufficient to be long enough for outcomes to occur?	9. Was follow up complete, and if not, were the reasons to loss to follow up described and explored?	10. Were strategies to address incomplete follow up utilized?	11. Was appropriate statistical analysis used?	Overall appraisal:
6	Chandrashekhar et al., 2022	Yes	Yes	Yes	No	No	Yes	Yes	No	NA	NA	Yes	Included
7	Das BS and Nanda NK, 1999	Yes	Yes	Yes	Yes	Yes	Yes	Yes	Yes	Yes	Unclear	Yes	Included
8	Das et al., 2022	Yes	No	Yes	No	No	Yes	Yes	Yes	Yes	NA	No	Included
15	Lopera-Mesa et al., 2012	Yes	Yes	Yes	Yes	Yes	Yes	Yes	No	NA	NA	Yes	Included
